# Supplementary material for: Single-cell reveals age-dependent epithelial reprogramming and EMT vulnerability in THCA
Source: Endocr Relat Cancer. 2026 Jun 8;33(6):e260021. doi: 10.1530/ERC-26-0021 (PMC13250642; doi:10.1530/ERC-26-0021)
Supplement: Supplementary file 2 [file supplementary_table.xlsx]

## Sheet: Sheet1
Table S1. The forward and reverse primer sequences for each gene analyzed in the RT-qPCR assays.
ID	Primer	Sequence (5' to 3')
1	CDH1-F	GGTCATCAGTGTGCTCACCTCT
2	CDH1-R	GCTGTTGTGCTCAAGCCTTCAC
3	β-catenin-F	CACAAGCAGAGTGCTGAAGGTG
4	β-catenin-R	GATTCCTGAGAGTCCAAAGACAG
5	SLUG-F	ATCTGCGGCAAGGCGTTTTCCA
6	SLUG-R	GAGCCCTCAGATTTGACCTGTC
7	FN1-F	CCCTATCTCTGATACCGTTGTCC
8	FN1-R	TGCCGCAACTACTGTGATTCGG
9	VIM-F	AGGCAAAGCAGGAGTCCACTGA
10	VIM-R	ATCTGGCGTTCCAGGGACTCAT
11	CDH2-F	CCTCCAGAGTTTACTGCCATGAC
12	CDH2-R	GTAGGATCTCCGCCACTGATTC
13	AXIN2-F	CAAACTTTCGCCAACCGTGGTTG
14	AXIN2-R	GGTGCAAAGACATAGCCAGAACC
15	TWIST1-F	GCCAGGTACATCGACTTCCTCT
16	TWIST1-R	TCCATCCTCCAGACCGAGAAGG
17	TWIST2-F	GCAAGATCCAGACGCTCAAGCT
18	TWIST2-R	ACACGGAGAAGGCGTAGCTGAG
19	ZEB1-F	ATTCAGCTACTGTGAGCCCTGC
20	ZEB1-R	CATTCTGGTCCTCCACAGTGGA
21	ZEB2-F	GCAGTGAGCATCGAAGAGTACC
22	ZEB2-R	GGCAAAAGCATCTGGAGTTCCAG
23	PHTF2-F	CTATTCGACCAGAAGAGACAGCC
24	PHTF2-R	CCTGTTTCAGGACCTTCCTCAC
25	RBPJ-F	TCATGCCAGTTCACAGCAGTGG
26	RBPJ-R	TGGATGTAGCCATCTCGGACTG
27	SNAI1-F	TGCCCTCAAGATGCACATCCGA
28	SNAI1-R	GGGACAGGAGAAGGGCTTCTC
29	SQLE-F	CTCCAAGTTCAGGAAAAGCCTGG
30	SQLE-R	GAGAACTGGACTCGGGTTAGCT
31	siPHTF2-1	GCCAGAUUGUUUCCACAAGAA
32	siPHTF2-2	GCUAAGGAAUAAACCAAAGAA
33	siSNAI1-1	CCACUCAGAUGUCAAGAAGUA
34	siSNAI1-2	CCAGGCUCGAAAGGCCUUCAA
35	ACTIN-F	TCCCTGGAGAAGAGCTACG
36	ACTIN-R	GTAGTTTCGTGGATGCCACA
